# Supplementary material for: Unraveling genetic diversity and population structure of pineapple germplasm using genome-wide SNP markers
Source: Mol Genet Genomics. 2025 Jul 19;300(1):71. doi: 10.1007/s00438-025-02275-1 (PMC12276139; doi:10.1007/s00438-025-02275-1)
Supplement: Supplementary file 1 — Supplementary Material 1 [file 438_2025_2275_MOESM1_ESM.xlsx]

## Sheet: Table S1.Hete
Supplementary Table 1. The genomic resequencing data of 91 accessions and their heterozygosity
Run	Species	Accession	Coverage	Cov (%)	HeteSNP	Hete (per kb)
SRR5963858	comosus:q	Ac20q	148495743	38.8829	294845	1.98555
SRR5963808	microstachys	A01	246958202	64.6648	577987	2.34042
SRR5963860	Pitcairnia	Pp55	133329934	34.9118	368286	2.76222
SRR5963813	comosus:h	Ac42h	286425998	74.9993	808537	2.82285
SRR5963843	comosus:c	Ac39c	240658080	63.0151	852758	3.54344
SRR5963868	microstachys	Aa05	251527846	65.8613	928605	3.69186
SRR5963816	comosus:h	Ac43h	296975796	77.7617	1104161	3.71802
SRR5963866	microstachys	Aa04	232800371	60.9576	869169	3.73354
SRR5963830	comosus:h	Ac46h	220646998	57.7753	854865	3.87436
SRR5963835	comosus:h	Ac47h	240890444	63.076	933325	3.87448
SRR5963870	microstachys	Aa02	265959870	69.6403	1032823	3.88338
SRR5963872	microstachys	Aa03	245222939	64.2104	959900	3.9144
SRR5963859	Pitcairnia	Pg54	122065453	31.9622	480058	3.93279
SRR5963807	comosus:h	Ac45h	313414693	82.0661	1335480	4.26106
SRR5963863	bracteatus	Ab09	271435871	71.0742	1164482	4.29008
SRR5963892	comosus:c	Ac33c	283811322	74.3146	1246793	4.39303
SRR5963832	comosus:s	Ac84s	231646215	60.6554	1020251	4.40435
SRR5963810	comosus:c	Ac81c	285029818	74.6337	1256663	4.40888
SRR5963878	microstachys	Ac30	268734168	70.3667	1199152	4.46222
SRR5963815	comosus:c	Ac44c	301833181	79.0336	1355702	4.49156
SRR5963887	comosus:q	Ac74q	254771977	66.7108	1194322	4.68781
SRR5963814	comosus:c	Ac41c	294873507	77.2112	1385202	4.69761
SRR5963838	comosus:u	Ac37	253445628	66.3635	1241446	4.89827
SRR5963856	comosus:s	Ac83s	255492913	66.8996	1265894	4.95471
SRR5963852	comosus:s	Ac25s	281023444	73.5846	1404246	4.9969
SRR5963893	comosus:c	Ac80c	279004800	73.0561	1399297	5.01532
SRR5963828	microstachys	Aa07	252879284	66.2152	1353373	5.35185
SRR5963873	erectifolius	Ae52	261348176	68.4327	1407207	5.38441
SRR5963888	comosus:q	Ac73p	269251401	70.5022	1451177	5.38967
SRR5963841	comosus:m	Ac36m	259460473	67.9385	1407960	5.42649
SRR5963847	microstachys	Aa88	264575403	69.2778	1477154	5.58311
SRR5963857	comosus:s	Ac23s	280838173	73.5361	1614056	5.74728
SRR5963889	comosus:q	Ac72q	277273124	72.6026	1596291	5.75711
SRR5963827	microstachys	Aa06	256612201	67.1927	1502534	5.85527
SRR5963855	comosus:s	Ac24s	291615237	76.358	1737179	5.95709
SRR5963876	comosus:u	Ac31	277201056	72.5837	1664135	6.00335
SRR5963895	comosus:u	Ac35	299241035	78.3548	1826934	6.10523
SRR5963842	comosus:c	Ac38c	282519401	73.9763	1741243	6.16327
SRR5963883	comosus:u	Ac28	285244359	74.6898	1818807	6.37631
SRR5963854	comosus:c	Ac18c	308937571	80.8938	2000885	6.47666
SRR5963829	microstachys	Aa08	264337159	69.2154	1731067	6.54871
SRR5963884	comosus:s	Ac32s	280464081	73.4382	1850784	6.59901
SRR5963820	comosus:q	Ac48q	289955828	75.9235	1925744	6.64151
SRR5963886	comosus:c	Ac17c	313165403	82.0008	2087523	6.66588
SRR5963890	comosus:c	Ac34c	290497231	76.0653	1976238	6.80295
SRR5963862	comosus:q	Ac50q	298909267	78.2679	2039029	6.82157
SRR5963834	bracteatus	Ab16	255052320	66.7842	1794238	7.03478
SRR5963837	comosus:s	Ac40s	301411014	78.923	2135388	7.08464
SRR5963811	comosus:u	Ac82	300269962	78.6242	2137210	7.11763
SRR5963817	comosus:q	Ac71q	287529217	75.2881	2047622	7.12144
SRR5963848	comosus:m	Ac26m	287200693	75.2021	2072175	7.21508
SRR5963833	comosus:m	Ac77m	299248352	78.3567	2199794	7.35106
F153	comosus:c	F153	328581340	86.0374	2440754	7.42816
SRR5963853	comosus:s	Ac69s	286799405	75.097	2137571	7.45319
SRR5963882	comosus:s	Ac89s	290031516	75.9433	2196041	7.57173
SRR5963881	comosus:u	Ac29	296496138	77.6361	2251596	7.59401
SRR5963822	comosus:c	Ac21c	321160874	84.0944	2442264	7.60449
SRR5963851	comosus:m	Ac65m	294646560	77.1518	2276360	7.72573
SRR5963846	comosus:s	Ac27s	299766233	78.4923	2329909	7.77242
SRR5963840	comosus:s	Ac60s	312600511	81.8529	2431017	7.77675
SRR5963818	comosus:q	Ac70q	293321032	76.8047	2294278	7.82173
MD2	comosus:c	MD2	309862634	81.136	2429587	7.84085
SRR5963877	comosus:s	Ac78s	292700122	76.6421	2345569	8.01356
SRR5963844	comosus:s	Ac19s	304005758	79.6024	2447800	8.05182
SRR5963885	erectifolius	Ae51	273835642	71.7025	2205431	8.05385
SRR5963825	comosus:q	Ac68q	293927377	76.9635	2373334	8.07456
SRR5963879	comosus:m	Ac75m	293550606	76.8648	2408197	8.20369
SRR5963850	comosus:m	Ac56m	298805381	78.2407	2493435	8.34468
SRR5963819	comosus:q	Ac49q	299830745	78.5092	2524504	8.41976
SRR5963849	comosus:s	Ac87s	293569808	76.8698	2471879	8.42007
SRR5963891	comosus:s	Ac67s	296454845	77.6253	2509813	8.46609
SRR5963809	comosus:p	Ac59p	301043320	78.8267	2561826	8.50983
SRR5963880	comosus:s	Ac79s	297591792	77.923	2552168	8.57607
SRR5963894	comosus:s	Ac76s	295214415	77.3005	2537747	8.59628
SRR5963812	comosus:s	Ac58s	286060952	74.9037	2469308	8.6321
SRR5963821	comosus:q	Ac61q	296346707	77.5969	2561359	8.64312
SRR5963824	comosus:q	Ac62q	296505017	77.6384	2570148	8.66814
SRR5963839	comosus:s	Ac85s	291804508	76.4076	2547697	8.73083
SRR5963845	comosus:s	Ac66s	284920568	74.6051	2487947	8.73207
SRR5963864	comosus:p	Ac22p	306780410	80.329	2682173	8.74297
SRR5963826	comosus:s	Ac64s	298354671	78.1227	2635462	8.83332
SRR5963865	comosus:q	Ac57q	294469423	77.1054	2626074	8.91799
SRR5963823	comosus:s	Ac63s	295809035	77.4562	2647730	8.95081
SRR5963836	comosus:m	Ac86m	292707510	76.644	2674216	9.13614
SRR5963831	bracteatus	Ab15	269918443	70.6768	2483081	9.19938
SRR5963874	bracteatus	Ab14	271953327	71.2097	2985947	10.9796
SRR5963867	bracteatus	Ab11	282979830	74.0969	3238135	11.443
SRR5963861	bracteatus	Ac53	279462259	73.1758	3388688	12.1257
SRR5963875	bracteatus	Ab13	290358000	76.0288	3571449	12.3002
SRR5963869	bracteatus	Ab12	292710769	76.6449	3668101	12.5315
SRR5963871	bracteatus	Ab10	308225011	80.7072	4510781	14.6347

## Sheet: Table S2.Anno
Supplementary table 2. Raw and merged annotations of all the SNPs from 91 accessions
Annotation	TotalSNP	FilteredSNP		Merged Annotation	FilteredSNP
3_prime_UTR_variant	277900	139669		3' prime UTR	139669
5_prime_UTR_premature_start_codon_gain_variant	18829	8479		5' prime UTR	52844
5_prime_UTR_variant	112508	52844		downstream gene	1307747
downstream_gene_variant	3392752	1307747		intergenic region	2661132
initiator_codon_variant	167	63		intron	1147401
intergenic_region	7863035	2661132		missense	302033
intron_variant	2735166	1147401		splice change	44085
missense_variant	706055	296602		stop codon change	6541
missense_variant&splice_region_variant	13393	5431		synonymous	288346
splice_acceptor_variant&intron_variant	5067	1971		upstream gene	1985307
splice_acceptor_variant&splice_region_variant&intron_variant	40	17		start codon change	9241
splice_donor_variant&intron_variant	4857	1885
splice_donor_variant&splice_region_variant&intron_variant	37	21
splice_region_variant	4928	2243
splice_region_variant&intron_variant	71615	33096
splice_region_variant&stop_retained_variant	446	187
splice_region_variant&synonymous_variant	10364	4665
start_lost	1640	692
start_lost&splice_region_variant	13	6
start_retained_variant	6	1
stop_gained	16477	5540
stop_gained&splice_region_variant	590	199
stop_lost	375	163
stop_lost&splice_region_variant	994	418
stop_retained_variant	474	221
synonymous_variant	632404	288346
upstream_gene_variant	5687015	1985307

## Sheet: Table S3.PanelA
Supplementary Table 3. The genotypes of the 123 SNPs across the 68 domesticated pineapples in SNP panel A
Cultivar	Acce.	LG01:24760	LG01:10145157	LG01:14416035	LG01:14565805	LG02:10374149	LG02:13149191	LG03:12044857	LG04:1507275	LG04:1622324	LG04:1960287	LG05:3235416	LG05:4430591	LG06:2733909	LG07:2063898	LG08:1103440	LG08:4197570	LG08:5298068	LG10:5247040	LG11:10399606	LG11:12184343	LG13:144543	LG13:528756	LG16:1813152	LG16:1936449	LG16:3754523	LG17:9121094	LG18:865772	LG18:6350533	LG22:2370104	LG01:782453	LG01:8440029	LG01:12621336	LG01:21986361	LG01:22089739	LG02:14211069	LG03:13788659	LG04:7021999	LG06:3779843	LG06:14213129	LG09:12137623	LG14:1052587	LG14:1562154	LG14:2030756	LG14:4437731	LG15:6737998	LG17:10562899	LG18:8793458	LG19:484800
Spanish	Ac58s	1	1	3	1	1	1	1	1	3	3	3	1	3	3	3	3	3	3	3	1	1	1	1	1	1	1	3	1	1	1	1	1	1	3	1	3	3	3	1	1	3	3	1	1	3	1	3	1
Spanish	Ac63s	1	1	3	3	3	3	3	3	1	3	3	3	1	3	3	3	3	3	3	3	3	3	3	3	3	1	3	3	3	3	1	1	1	3	1	3	3	3	1	1	3	3	3	3	3	1	3	1
Spanish	Ac66s	3	3	1	1	3	1	1	1	1	3	1	1	3	1	3	1	3	1	1	3	3	3	1	1	1	1	1	1	1	3	1	1	1	3	1	3	3	3	1	1	3	3	1	3	3	1	3	1
Spanish	Ac78s	1	1	3	1	3	1	1	1	1	3	1	3	3	1	1	3	3	1	1	1	1	1	1	3	3	1	1	1	1	3	1	1	3	3	1	3	1	3	1	1	3	3	3	1	3	1	1	1
Spanish	Ac79s	1	3	3	3	1	3	3	3	3	3	3	3	3	3	3	3	1	3	3	3	1	3	3	3	3	1	3	2	3	1	3	3	3	1	1	1	1	1	3	3	1	1	3	1	1	3	1	3
Spanish	Ac85s	1	3	1	1	1	1	1	1	1	1	1	1	1	1	1	1	1	1	1	1	1	1	1	1	1	1	1	3	1	1	1	1	1	1	1	3	3	1	1	1	1	1	1	1	1	1	3	1
Spanish	Ac87s	1	3	1	1	1	1	3	3	1	1	1	3	3	1	1	1	3	1	1	1	1	1	1	1	1	3	1	1	1	3	1	1	1	3	1	3	3	1	1	1	1	1	1	1	1	1	3	1
Spanish	Ac89s	1	3	1	1	3	1	1	1	1	1	3	1	1	1	1	3	1	1	3	1	1	1	1	1	1	1	1	1	1	3	1	1	1	3	1	1	3	3	1	1	1	3	1	3	3	1	3	1
Spanish	Ac27s	3	3	1	1	1	1	1	1	1	1	1	1	1	1	1	1	1	1	1	1	1	1	1	1	1	3	1	1	1	3	1	1	1	3	1	1	3	3	1	1	3	3	1	3	3	1	3	1
Spanish	Ac64s	3	1	1	1	1	1	1	1	1	1	1	1	1	1	1	1	1	1	1	1	1	1	1	1	3	3	1	1	1	3	1	3	3	3	3	3	3	3	3	1	3	3	3	3	3	1	3	3
Spanish	Ac69s	1	1	1	1	1	1	1	1	1	1	1	1	1	1	1	1	1	1	1	1	1	1	1	1	3	3	1	1	1	3	3	3	3	3	3	3	3	3	3	3	3	3	1	3	3	1	3	1
Spanish	Ac67s	1	1	1	1	1	1	1	1	1	1	1	1	1	1	1	1	1	1	1	1	1	1	1	1	3	3	1	1	1	3	3	1	1	3	1	3	3	3	1	1	3	3	1	3	3	1	3	3
Spanish	Ac76s	1	1	1	1	1	1	1	1	1	1	1	1	1	1	1	1	1	1	1	1	1	1	1	1	3	3	1	1	1	3	1	3	1	3	1	3	3	3	1	1	3	3	1	3	3	1	2	1
Spanish	Ac34c	1	1	1	1	1	1	1	1	1	1	1	1	1	1	1	1	1	1	1	1	1	1	1	1	3	3	1	1	1	3	3	3	3	3	3	3	3	3	3	3	3	3	1	3	3	1	3	1
Spanish	Ac28	1	1	1	1	3	3	3	1	3	3	3	1	1	3	3	3	3	3	1	1	3	3	3	3	1	1	3	3	3	3	1	1	1	3	1	3	3	3	1	1	3	3	1	3	3	1	3	1
Spanish	Ac24s	3	3	3	3	1	3	3	3	3	3	3	3	3	3	3	3	1	3	3	3	3	3	3	3	3	3	3	3	3	1	3	3	3	1	1	1	1	1	3	3	1	1	3	1	1	3	1	3
Spanish	Ac23s	1	1	1	1	1	1	1	1	1	1	1	1	1	1	1	1	1	1	1	1	1	1	1	1	3	3	1	1	1	3	3	3	3	3	3	3	3	3	3	3	3	3	3	3	3	3	3	1
Spanish	Ac25s	1	1	1	1	1	1	1	1	1	1	1	1	1	1	1	1	1	1	1	1	1	1	1	1	3	3	1	1	1	3	3	3	3	3	3	3	3	3	1	3	3	3	3	3	3	3	3	1
Hybrid1	Ac83s	3	3	3	3	3	3	3	3	3	3	3	3	3	3	3	3	3	3	3	3	3	3	3	3	3	3	3	3	3	1	3	3	3	1	3	1	1	1	3	3	2	1	3	1	1	3	1	3
Queen	Ac49q	1	1	1	1	1	1	1	1	1	1	1	1	1	1	1	1	1	1	1	3	1	1	1	1	3	3	1	1	1	3	1	1	1	3	1	3	1	3	1	1	3	3	1	3	3	1	3	1
Queen	Ac57q	1	1	1	1	3	3	1	1	1	1	1	1	3	1	1	1	1	3	1	1	1	3	1	1	1	1	1	1	1	1	1	1	1	1	1	1	3	3	1	1	3	3	1	3	3	1	1	3
Queen	Ac61q	1	1	3	3	2	1	1	3	3	1	1	3	1	3	1	1	1	3	1	1	1	3	1	1	1	1	3	1	3	3	1	1	1	3	1	1	3	1	1	1	1	1	1	1	3	3	3	3
Queen	Ac62q	1	1	1	1	1	1	1	1	1	1	1	1	1	1	1	1	1	1	3	3	1	1	3	1	3	3	1	1	1	3	1	1	1	3	1	3	3	3	1	1	3	3	1	3	3	1	3	3
Queen	Ac68q	1	1	1	1	3	3	1	3	1	1	1	1	3	1	1	1	1	1	1	3	1	1	1	1	3	3	1	1	1	1	1	1	3	1	3	1	1	1	3	1	3	1	1	3	3	3	1	1
Queen	Ac71q	3	1	3	3	3	1	1	3	3	1	1	1	1	3	1	1	1	1	1	1	3	1	1	1	3	3	1	1	1	1	3	3	1	3	3	3	1	3	3	1	1	3	1	1	3	1	3	3
Queen	Ac70q	1	3	1	3	1	1	1	1	1	1	3	1	1	3	1	1	1	1	1	1	1	1	1	1	3	3	1	3	3	2	1	1	1	3	1	1	3	3	1	1	1	1	1	2	3	3	1	1
Queen	Ac19s	1	1	3	3	2	3	3	3	3	3	3	3	1	3	3	3	3	3	3	3	3	3	3	3	3	3	3	3	3	1	3	3	3	1	3	1	1	1	3	3	1	1	3	1	1	3	1	3
Queen	Ac48q	3	3	3	3	1	3	3	3	1	3	3	3	1	3	3	3	1	3	3	3	3	3	3	3	1	1	3	3	3	3	1	1	1	3	1	3	3	3	1	1	3	3	1	3	3	1	3	1
Queen	Ac72q	1	1	1	1	1	1	1	3	1	1	1	1	1	1	1	1	1	1	3	1	1	1	1	1	3	3	1	1	1	3	1	1	1	1	3	3	1	1	1	1	1	1	1	3	1	1	1	1
Hybrid2	Ac74q	3	3	1	1	3	3	3	3	3	1	1	1	1	3	1	3	1	1	1	1	3	1	1	1	3	1	1	1	1	1	1	3	1	1	3	1	1	3	1	3	1	1	3	1	1	1	1	1
Hybrid2	Ab09	1	1	1	1	3	3	1	1	3	3	3	3	1	3	1	3	3	3	1	3	1	3	1	1	1	1	3	1	1	1	1	1	1	1	1	3	1	1	1	1	3	3	1	3	3	3	1	3
Mordilona	Ac29	3	1	1	1	1	1	1	1	1	1	1	1	1	1	1	1	1	1	1	1	1	1	1	1	3	3	1	1	1	1	3	3	3	1	3	1	1	1	3	3	1	1	3	1	1	3	1	3
Mordilona	Ac56m	1	3	3	3	3	3	3	3	3	3	3	3	3	3	3	3	3	3	3	3	3	3	3	3	1	3	3	3	3	1	3	3	3	1	3	1	1	1	3	3	1	1	3	1	1	3	1	3
Mordilona	Ac65m	1	3	3	3	3	3	3	3	3	3	3	3	3	3	3	3	3	3	3	1	3	2	3	3	3	3	3	3	3	1	3	3	3	1	3	1	1	1	3	3	1	1	3	1	1	3	1	3
Mordilona	Ac26m	3	1	1	1	3	1	3	1	1	1	1	1	3	1	1	1	1	1	1	1	1	1	1	1	3	3	1	1	1	1	3	3	3	1	3	1	1	1	3	3	1	1	3	1	1	3	1	3
Mordilona	Ac86m	3	3	3	3	1	3	3	3	3	3	3	3	1	3	3	3	1	3	3	3	3	3	3	3	3	1	3	3	3	1	3	3	3	1	3	1	1	1	3	3	1	1	3	1	1	3	1	3
Mordilona	Ac75m	3	1	1	1	1	1	1	1	1	1	2	1	1	1	1	1	1	1	1	2	1	1	1	1	3	3	1	1	1	1	3	3	3	1	3	1	1	1	3	3	1	1	3	1	1	3	1	3
Mordilona	Ac32s	1	1	1	1	1	1	1	1	1	1	1	1	1	1	1	1	1	1	1	1	1	1	1	1	3	3	1	1	1	1	3	3	3	1	3	1	1	1	3	3	1	1	3	1	1	3	1	3
Mordilona	Ac38c	3	1	1	1	3	3	3	1	3	3	3	3	1	1	3	1	3	1	1	1	1	1	3	1	1	3	3	3	3	1	3	3	3	1	3	1	1	1	3	3	1	1	3	1	1	3	1	3
Mordilona	Ac31	1	3	3	3	2	3	3	1	3	1	1	3	3	1	3	3	1	3	3	3	3	3	3	3	3	3	1	3	1	1	3	3	3	1	3	1	1	1	3	3	1	1	3	1	1	3	1	3
Hybrid3	Ac36m	1	1	1	3	1	1	3	1	1	3	1	1	3	3	1	1	1	3	3	3	1	1	1	1	3	1	3	1	1	1	1	1	3	3	3	3	3	3	1	3	3	3	1	3	3	1	1	3
Hybrid3	Ac22p	3	3	3	3	1	3	3	3	3	3	3	1	3	3	3	3	3	3	3	3	3	3	3	3	1	1	1	3	3	1	3	3	3	1	3	1	1	1	3	1	1	1	3	1	1	3	1	1
Hybrid3	Ac73p	1	1	1	1	1	3	3	1	1	3	3	1	3	3	1	1	3	3	1	1	1	3	3	1	3	3	3	3	3	1	3	3	3	1	3	1	1	1	3	3	1	1	1	1	1	3	1	3
Hybrid3	Ac40s	1	3	3	3	3	3	3	3	1	3	3	3	3	3	3	3	1	3	3	3	1	3	3	1	3	1	3	3	3	1	1	3	3	3	3	1	1	1	3	1	1	1	3	1	1	3	1	3
Hybrid3	Ac50q	3	1	3	3	1	1	1	3	3	3	1	3	1	3	1	1	1	1	1	1	3	1	1	1	3	1	1	1	1	1	3	3	1	3	3	3	1	3	3	1	1	3	1	1	3	1	3	3
Hybrid3	Ac82	1	1	1	1	1	1	1	1	1	1	1	1	1	1	1	1	1	1	1	1	1	1	1	1	3	3	1	1	1	1	1	3	1	3	1	3	3	3	1	1	1	3	1	3	3	1	3	1
Hybrid3	AcMD2	3	1	3	1	3	1	1	3	1	1	3	3	1	3	1	1	1	1	3	1	1	1	1	1	3	1	2	3	3	1	3	1	2	3	3	1	1	2	3	3	1	1	2	1	1	1	1	3
Hybrid3	Ac77m	3	1	1	1	1	1	1	1	1	1	1	1	1	1	1	1	1	1	1	1	1	1	1	1	3	3	1	1	1	3	3	3	3	3	1	3	3	3	3	3	3	3	3	3	3	1	3	3
Hybrid3	Ac59p	3	3	3	1	1	3	1	1	1	1	1	1	3	1	1	3	1	1	3	1	1	1	3	1	1	3	1	1	1	1	3	1	1	3	1	1	1	3	1	1	1	1	3	1	1	3	1	3
Hybrid3	Ac35	1	1	3	3	2	3	3	3	3	3	3	3	3	3	3	3	3	3	3	3	3	3	3	3	3	1	3	3	3	1	1	3	3	1	3	1	1	1	3	3	1	1	3	1	1	3	1	3
Hybrid3	Ac37	3	3	3	1	1	1	3	1	1	3	1	1	1	1	1	1	3	3	3	1	1	1	3	1	3	1	1	1	1	3	1	1	1	3	1	1	1	2	1	1	1	3	1	1	1	1	3	3
Hybrid3	Ac41c	3	3	3	3	1	3	3	3	1	3	3	3	1	3	3	3	3	3	3	3	3	3	3	3	1	1	3	3	3	1	3	3	3	1	1	1	1	1	3	3	1	1	3	1	1	3	1	3
Hybrid3	Ac42h	3	1	3	1	1	1	3	1	1	1	1	1	3	1	1	1	3	1	3	1	1	1	3	1	3	3	1	3	1	1	1	3	1	1	1	1	1	1	1	1	1	1	1	1	3	1	3	3
Hybrid3	Ac46h	1	3	3	3	3	3	1	3	3	3	3	3	3	3	3	3	3	3	3	1	3	3	3	3	3	1	3	3	3	1	3	3	3	3	1	1	1	1	1	3	1	1	1	1	1	3	1	3
Hybrid3	Ac47h	3	3	3	3	1	3	3	3	1	3	3	3	1	1	3	3	1	3	3	3	3	3	3	3	1	3	3	1	3	1	1	3	3	3	3	1	1	1	1	1	1	1	3	1	1	3	1	3
Hybrid3	Ac39c	3	3	1	1	3	1	3	1	1	1	1	1	3	1	1	1	1	1	1	1	1	1	1	1	3	3	1	1	1	1	1	3	3	1	3	1	1	1	3	1	1	1	3	1	1	3	1	1
Hybrid3	Ac84s	3	1	1	2	3	3	1	1	1	1	1	1	3	3	3	1	1	3	3	1	1	1	1	1	1	3	3	3	1	3	1	1	3	1	1	1	1	1	1	1	3	3	1	3	3	1	3	1
Hybrid3	Ac18c	1	1	1	1	1	1	1	1	1	1	1	1	1	1	1	1	1	1	1	1	1	1	1	1	3	1	1	1	1	3	3	3	3	3	3	3	3	3	3	1	3	1	1	1	3	1	3	3
Hybrid3	Ac17c	3	1	1	1	3	1	1	3	1	1	2	1	1	3	1	1	1	1	1	1	1	1	1	1	1	1	1	3	1	1	3	1	1	3	3	1	1	1	1	3	1	1	1	1	1	3	1	3
Hybrid3	Ac43h	1	1	1	1	1	1	1	1	1	1	1	1	1	1	1	1	1	1	1	1	1	1	1	1	3	3	1	1	1	1	3	3	3	3	3	3	3	3	3	3	3	3	3	3	3	1	3	1
Hybrid3	Ac44c	1	1	3	1	1	3	3	3	1	3	3	3	1	3	3	3	3	3	3	3	3	3	3	3	3	3	3	3	3	1	3	3	3	1	3	1	1	1	3	3	1	1	3	1	1	1	1	3
Cayenne	Ac81c	3	3	3	3	3	3	3	3	3	3	3	3	3	3	3	3	3	3	3	3	3	3	3	3	1	1	3	3	3	1	3	3	3	1	3	1	1	1	3	3	2	1	3	1	1	3	1	3
Cayenne	Aa01	3	3	3	3	3	3	3	3	3	3	3	3	3	3	3	3	3	3	3	3	3	3	3	3	1	1	3	3	3	3	1	1	1	3	1	3	3	3	1	1	3	3	1	3	3	1	3	1
Cayenne	Ac33c	3	3	3	3	3	3	3	3	3	3	3	3	3	3	3	3	3	3	3	3	3	3	3	3	1	1	3	3	3	3	1	1	1	3	1	3	3	3	1	1	3	3	1	3	3	1	3	1
Cayenne	Ac80c	3	3	3	3	3	3	3	3	3	3	3	3	3	3	3	3	3	3	3	3	3	3	3	3	1	1	3	3	3	1	3	3	3	1	3	1	1	1	3	3	1	1	3	1	1	3	1	3
Cayenne	AcF153	3	3	3	3	3	3	3	3	3	3	3	3	3	3	3	3	3	3	3	3	3	3	3	3	1	1	3	3	3	3	1	1	1	3	1	3	3	3	1	1	3	3	3	3	3	1	3	1
Cayenne	Ac60s	3	3	3	3	3	3	3	3	3	3	3	3	3	3	3	3	3	3	3	3	3	3	3	3	1	1	3	3	3	3	1	1	1	3	1	3	3	3	1	1	3	3	1	3	3	1	3	1
Cayenne	Ac21c	3	3	3	3	3	3	3	3	3	3	3	3	3	3	3	3	3	3	3	3	3	3	3	3	1	1	3	3	3	3	3	1	1	1	1	3	1	1	1	1	3	3	1	3	3	3	1	1
[truncated: 75 more columns]

## Sheet: Table S4.AnnoA
Supplementary table4. Alleles and annotations of the 123 SNPs in SNP panel A
Chromosome	Position	Allele A	Allele B	Annotation
LG01	24760	G	A	intergenic_region
LG01	782453	G	A	missense_variant; Aco009636
LG01	2068555	G	A	intergenic_region
LG01	8440029	G	A	intergenic_region
LG01	10145157	A	G	intergenic_region
LG01	12621336	T	C	3_prime_UTR_variant; Aco011301
LG01	14416035	G	A	3_prime_UTR_variant; Aco018260
LG01	14565805	C	G	missense_variant; Aco018269
LG01	15988544	G	A	downstream_gene_variant
LG01	21986361	T	C	synonymous_variant; Aco006783
LG01	22089739	G	A	downstream_gene_variant
LG01	24484782	C	G	intron_variant; Aco015087
LG02	5170706	C	T	intron_variant; Aco023054
LG02	9211270	C	A	intergenic_region
LG02	10374149	T	A	intergenic_region
LG02	13149191	G	C	downstream_gene_variant; Aco001234
LG02	14211069	A	G	3_prime_UTR_variant; Aco001105
LG02	15494559	C	A	missense_variant; Aco000935
LG02	16063259	T	C	upstream_gene_variant
LG02	16887498	G	T	missense_variant; Aco000762
LG03	3162543	C	T	intergenic_region
LG03	4013535	A	G	intron_variant; Aco024687
LG03	10785644	G	A	downstream_gene_variant
LG03	11347185	C	T	missense_variant; Aco016265
LG03	12044857	G	C	synonymous_variant; Aco015583
LG03	13788659	C	T	intron_variant; Aco011949
LG03	16170235	T	C	synonymous_variant; Aco017307
LG04	1480334	G	T	upstream_gene_variant
LG04	1507275	G	T	intron_variant; Aco002448
LG04	1622324	A	T	intron_variant; Aco002431
LG04	1960287	C	T	splice_region_variant&synonymous_variant; Aco002383
LG04	6415276	T	C	intron_variant; Aco020969
LG04	7021999	T	C	intergenic_region
LG04	11874599	G	A	downstream_gene_variant; Aco015023
LG04	12065828	G	C	missense_variant; Aco017867
LG04	12291297	T	C	synonymous_variant; Aco017884
LG05	3235416	C	T	upstream_gene_variant; Aco004443
LG05	4050710	T	C	upstream_gene_variant; Aco004564
LG05	4430591	T	C	intron_variant; Aco004612
LG05	6489952	T	C	synonymous_variant; Aco019370
LG05	12683322	G	A	intergenic_region
LG06	1329281	A	G	upstream_gene_variant; Aco011496
LG06	2733909	C	A	downstream_gene_variant; Aco025349
LG06	3779843	T	C	upstream_gene_variant
LG06	7618795	G	A	synonymous_variant; Aco019397
LG06	7853591	T	G	intergenic_region
LG06	11543936	C	G	missense_variant; Aco002786
LG06	12315565	A	G	synonymous_variant; Aco002886
LG06	14213129	C	G	3_prime_UTR_variant; Aco003164
LG07	2063898	C	T	missense_variant; Aco005104
LG07	3428456	T	G	missense_variant; Aco005257
LG07	4612856	C	T	synonymous_variant; Aco020399
LG07	5746902	A	G	intergenic_region
LG07	6741343	T	A	intron_variant; Aco023067
LG07	9535997	C	T	downstream_gene_variant; Aco021454
LG08	1103440	A	G	intron_variant; Aco007665
LG08	2466963	T	C	missense_variant; Aco014617
LG08	4197570	G	C	missense_variant; Aco019968
LG08	5298068	A	C	intergenic_region
LG08	10069622	C	T	intergenic_region
LG08	11207068	T	C	downstream_gene_variant
LG09	2785299	T	C	intron_variant; Aco008823
LG09	10328343	C	A	intron_variant; Aco015811
LG09	12137623	A	G	synonymous_variant; Aco008916
LG09	13241895	C	G	synonymous_variant; Aco009086
LG10	5247040	A	G	downstream_gene_variant
LG10	5338928	A	C	intron_variant; Aco023203
LG10	12828843	A	C	missense_variant; Aco020339
LG11	2099052	A	C	downstream_gene_variant; Aco018753
LG11	10399606	G	A	intron_variant; Aco005459
LG11	12184343	T	A	upstream_gene_variant
LG12	1740284	T	C	missense_variant; Aco000448
LG12	2205649	A	G	upstream_gene_variant
LG12	5245859	A	G	downstream_gene_variant
LG12	6966015	G	A	intergenic_region
LG12	10523257	T	C	intergenic_region
LG12	11251672	G	A	intron_variant; Aco018162
LG12	12074900	T	A	intron_variant; Aco007453
LG13	144543	T	C	upstream_gene_variant
LG13	528756	T	C	upstream_gene_variant
LG14	1052587	C	A	downstream_gene_variant; Aco006603
LG14	1562154	A	G	missense_variant; Aco006532
LG14	2030756	T	C	synonymous_variant; Aco006474
LG14	3145861	C	T	missense_variant; Aco006332
LG14	4437731	G	C	synonymous_variant; Aco018680
LG14	5322926	A	G	intergenic_region
LG15	6573058	G	A	intergenic_region
LG15	6737998	T	A	synonymous_variant; Aco027763
LG15	9515922	C	T	synonymous_variant; Aco013456
LG16	1813152	T	G	intron_variant; Aco018316
LG16	1936449	A	C	intron_variant; Aco018325
LG16	3754523	G	A	intron_variant; Aco005303
LG17	4063982	G	A	upstream_gene_variant; Aco003595
LG17	9121094	A	G	downstream_gene_variant
LG17	10562899	A	G	intergenic_region
LG18	865772	A	G	intergenic_region
LG18	1703398	G	A	intergenic_region
LG18	2514358	G	A	intergenic_region
LG18	6350533	A	T	intron_variant; Aco001973
LG18	8793458	G	A	3_prime_UTR_variant; Aco001681
LG19	484800	T	A	missense_variant; Aco015677
LG19	2562404	T	C	intergenic_region
LG19	9421938	T	C	missense_variant; Aco008320
LG20	2636759	A	G	upstream_gene_variant
LG20	6160496	A	G	intergenic_region
LG20	6263700	C	T	intergenic_region
LG20	6580733	C	T	intron_variant; Aco021098
LG20	6831051	A	T	downstream_gene_variant
LG20	7185675	A	G	upstream_gene_variant
LG21	1997531	G	A	intergenic_region
LG21	3036343	A	G	intergenic_region
LG21	5360881	C	G	intron_variant; Aco021879
LG21	9504016	G	A	synonymous_variant; Aco007923
LG21	10390940	C	T	missense_variant; Aco007795
LG21	10561402	C	T	downstream_gene_variant
LG22	2370104	G	A	upstream_gene_variant
LG22	3420218	C	T	intron_variant; Aco019914
LG22	5187043	A	G	intron_variant; Aco020772
LG22	5624476	C	G	downstream_gene_variant
LG22	6337830	A	G	upstream_gene_variant
LG23	3451237	G	A	upstream_gene_variant; Aco007323
LG23	6292479	G	A	intergenic_region
LG24	3500151	C	T	intron_variant; Aco025039

## Sheet: Table S5.PanelB
Supplementary Table 3. The genotypes of the 250 SNPs across the 68 domesticated pineapples in SNP panel B
Cultivar	Acce.	LG01:179634	LG01:304445	LG01:5306166	LG01:6296930	LG01:6653695	LG01:9159333	LG01:9498779	LG01:13011136	LG01:13904518	LG01:15780880	LG01:15909850	LG01:16517328	LG01:17101776	LG01:18965570	LG01:19036511	LG01:19491588	LG01:19858064	LG01:20212861	LG01:20661851	LG01:23920547	LG01:24525711	LG01:24627367	LG02:3672500	LG02:4304700	LG02:4544177	LG02:5301570	LG02:6154336	LG02:6375268	LG02:6413217	LG02:6639406	LG02:6750418	LG02:7000926	LG02:7211065	LG02:7420611	LG02:7981919	LG02:8296664	LG02:8913421	LG02:9906458	LG02:10569131	LG03:4656802	LG03:4806252	LG03:5749877	LG03:5886322	LG03:6271046	LG03:6416977	LG03:6638892	LG03:7091287	LG03:7819192
Spanish	Ac58s	1	1	1	1	1	1	1	1	1	2	1	1	1	1	1	1	1	1	1	1	1	1	1	1	1	1	1	1	1	1	2	1	1	1	1	1	1	1	1	1	1	1	1	1	1	1	1	1
Spanish	Ac63s	1	1	1	1	1	1	1	2	1	1	1	1	1	1	1	2	1	1	1	1	2	1	1	1	2	1	1	1	1	1	2	1	1	2	1	1	1	1	1	1	1	1	1	2	1	1	1	1
Spanish	Ac66s	1	1	1	1	1	1	1	1	1	1	1	1	1	1	1	1	1	1	1	1	1	1	1	1	1	1	1	1	1	1	2	1	1	1	1	1	1	1	1	1	1	1	1	1	1	1	1	1
Spanish	Ac78s	1	1	1	1	1	1	1	1	1	2	1	1	1	1	1	1	1	1	1	1	1	1	1	1	1	1	1	1	1	1	1	1	1	1	1	1	1	1	1	1	1	1	1	1	1	1	1	1
Spanish	Ac79s	1	1	1	1	1	1	1	2	1	1	1	1	1	1	1	1	1	1	1	1	1	1	1	1	1	1	1	1	1	1	2	1	1	1	1	1	1	1	2	1	1	1	1	1	1	1	1	1
Spanish	Ac85s	1	1	1	1	1	1	1	1	1	1	1	1	1	1	1	1	1	1	1	1	1	1	1	1	1	1	1	1	1	1	2	1	1	1	1	1	1	1	1	1	1	1	1	1	1	1	1	1
Spanish	Ac87s	1	1	1	1	1	1	1	1	1	1	1	1	1	1	1	1	1	1	1	1	1	1	1	1	1	1	1	1	1	1	2	1	1	2	1	1	1	1	1	1	1	1	1	1	1	1	1	1
Spanish	Ac89s	1	1	1	1	1	1	1	1	1	1	1	1	1	1	1	1	1	1	1	1	1	1	1	1	1	1	1	1	1	1	2	1	1	2	1	1	1	1	1	1	1	1	1	1	1	1	1	1
Spanish	Ac27s	1	1	1	1	1	1	1	1	1	1	1	1	1	1	1	1	1	1	1	1	1	1	1	1	1	1	1	1	1	1	2	1	1	2	1	1	1	1	1	1	1	1	1	1	1	1	1	1
Spanish	Ac64s	1	1	1	1	1	1	1	1	1	1	1	1	1	1	2	1	1	1	1	1	1	1	1	1	1	2	1	1	1	1	2	1	1	1	1	1	1	1	1	1	1	1	1	1	2	1	1	1
Spanish	Ac69s	1	1	1	1	1	1	1	1	1	2	1	1	1	1	1	1	1	1	1	1	1	1	1	1	1	1	1	1	1	1	2	1	1	1	1	1	1	1	1	1	1	1	1	1	1	1	2	1
Spanish	Ac67s	1	1	1	1	1	1	1	1	1	1	1	1	1	1	1	1	1	1	1	1	1	1	1	1	1	1	1	1	1	1	2	1	1	2	1	1	1	1	1	1	1	1	1	1	1	1	1	1
Spanish	Ac76s	1	1	1	1	1	1	1	1	1	1	1	1	1	1	1	1	1	1	1	1	1	1	1	1	1	1	1	1	1	1	2	1	1	2	1	1	1	1	1	1	1	1	1	1	1	1	1	1
Spanish	Ac34c	1	1	1	1	1	1	1	1	1	1	1	1	1	1	1	1	1	1	1	1	1	1	2	1	1	1	1	1	1	1	2	1	1	1	1	1	1	1	1	1	1	1	1	1	1	1	1	1
Spanish	Ac28	1	1	1	1	1	1	1	1	1	2	1	1	1	1	1	1	1	1	1	2	1	1	1	1	1	1	1	1	1	1	2	1	1	2	1	1	1	2	1	1	1	1	1	1	1	1	1	1
Spanish	Ac24s	1	2	1	1	1	2	2	1	1	2	1	1	1	1	1	1	1	1	1	1	1	1	1	1	1	1	1	1	1	1	2	1	1	1	1	1	1	1	1	1	1	2	1	1	1	1	1	1
Spanish	Ac23s	1	1	1	1	1	1	1	2	1	1	2	1	1	1	1	1	1	1	1	1	1	1	1	1	1	1	1	1	1	1	2	1	1	1	1	1	1	1	1	1	1	1	1	1	2	1	1	1
Spanish	Ac25s	1	1	1	1	1	1	1	1	1	1	1	1	2	1	1	1	1	1	1	1	1	1	1	1	1	1	1	1	1	1	2	1	1	1	2	1	1	1	1	1	1	1	1	1	1	1	2	1
Hybrid1	Ac83s	1	1	1	1	1	2	1	2	1	1	1	1	1	1	1	1	2	1	1	1	1	1	1	1	1	1	1	1	1	1	2	1	1	1	1	1	1	1	1	1	1	1	1	1	1	1	1	1
Queen	Ac49q	1	1	1	1	1	1	1	1	1	2	1	1	1	1	1	1	1	1	1	1	1	1	1	1	1	1	1	2	1	1	2	2	1	2	1	1	1	1	1	2	1	1	2	1	1	1	1	1
Queen	Ac57q	1	1	1	1	1	1	1	1	1	1	1	1	1	1	1	1	1	2	1	1	1	2	1	1	1	1	1	1	1	1	2	1	1	1	1	1	1	1	1	1	1	1	1	1	1	1	1	1
Queen	Ac61q	1	1	1	1	1	1	1	1	1	1	2	1	1	1	1	1	1	2	1	1	1	1	1	1	1	1	1	1	1	1	2	1	1	1	1	1	1	1	2	1	1	1	1	1	1	1	1	1
Queen	Ac62q	1	1	1	1	1	1	1	1	1	1	1	1	1	1	1	1	1	2	1	1	1	1	1	1	1	1	1	1	1	1	2	2	1	2	1	1	1	1	1	2	1	1	1	1	1	1	1	1
Queen	Ac68q	1	1	1	1	1	1	1	1	2	1	1	1	2	1	1	1	1	1	1	2	1	1	1	1	1	1	1	1	1	1	2	1	1	1	1	1	1	1	1	1	1	1	1	1	1	2	1	1
Queen	Ac71q	1	1	1	1	1	1	1	1	1	2	1	1	1	1	1	1	1	1	1	1	1	1	1	1	1	1	1	1	1	1	1	1	1	1	1	1	1	1	1	1	1	1	1	1	1	1	1	1
Queen	Ac70q	1	1	1	1	1	1	1	1	1	1	1	1	1	1	1	1	1	1	1	1	1	1	1	1	1	1	1	1	2	1	1	1	1	1	1	1	2	1	1	1	1	1	1	1	1	1	1	1
Queen	Ac19s	1	1	1	1	1	1	1	1	1	1	1	1	1	1	1	1	1	1	1	1	1	1	1	1	1	1	1	1	1	1	2	1	1	1	1	1	1	1	1	1	1	1	1	1	1	1	1	1
Queen	Ac48q	1	1	1	1	1	1	1	1	1	1	1	1	1	1	2	1	1	1	1	1	1	1	1	1	2	2	1	1	1	1	2	1	1	1	1	1	1	1	1	1	1	1	1	1	1	2	1	1
Queen	Ac72q	1	1	1	1	1	1	1	1	1	2	1	1	1	1	1	1	1	1	1	1	1	1	1	1	1	1	1	1	1	2	1	1	1	1	1	1	1	1	1	1	1	1	1	1	1	1	1	2
Hybrid2	Ac74q	1	1	1	1	1	1	1	1	1	2	1	1	1	1	1	1	1	1	1	1	1	1	1	1	1	1	1	1	1	1	1	1	1	2	1	1	1	1	1	1	1	1	1	1	1	1	1	1
Hybrid2	Ab09	1	1	1	1	1	1	1	1	1	2	1	1	1	1	1	1	1	1	1	1	1	1	1	1	1	1	1	1	1	1	1	1	1	1	1	1	1	1	1	1	1	1	1	1	1	1	1	1
Mordilona	Ac29	1	1	1	1	1	1	1	1	1	1	1	1	1	1	1	1	1	1	1	1	2	1	1	1	1	1	1	1	1	1	2	1	2	1	1	1	1	1	1	1	1	1	1	1	1	1	1	1
Mordilona	Ac56m	1	1	1	1	1	1	1	1	1	1	1	1	1	1	1	1	1	1	1	1	1	1	1	1	2	1	1	1	1	1	2	1	1	1	1	1	1	1	1	1	1	1	2	1	1	1	1	1
Mordilona	Ac65m	2	1	1	1	1	1	1	1	1	2	1	1	1	1	1	1	1	1	1	1	1	1	1	1	1	1	1	1	1	1	2	1	1	1	1	1	1	1	1	1	1	1	1	1	1	1	1	1
Mordilona	Ac26m	1	1	1	1	1	1	1	1	1	1	1	2	1	1	1	1	1	1	1	1	1	1	1	1	1	1	1	1	1	1	2	1	1	2	1	1	1	1	1	1	1	1	1	1	1	1	1	1
Mordilona	Ac86m	1	1	2	1	1	1	1	1	1	1	1	1	1	1	1	1	1	1	1	1	1	1	1	1	1	1	1	1	1	1	2	1	1	1	1	1	1	1	1	1	1	1	1	1	1	1	1	1
Mordilona	Ac75m	1	1	1	1	1	1	1	1	1	1	1	1	1	2	1	1	1	1	1	1	1	1	2	1	1	1	1	1	1	1	1	1	1	1	2	1	1	1	1	1	2	1	2	1	1	1	1	1
Mordilona	Ac32s	1	1	1	1	1	1	1	2	1	1	1	1	1	1	1	1	1	1	1	2	1	1	1	1	1	1	1	1	1	2	2	1	1	1	1	1	1	2	1	1	2	1	1	1	1	1	1	1
Mordilona	Ac38c	1	1	1	1	1	1	1	1	1	2	1	1	1	1	1	1	1	1	1	1	1	1	1	1	1	1	1	1	1	1	2	1	1	1	1	1	1	1	1	1	1	1	1	1	1	1	1	1
Mordilona	Ac31	1	1	1	1	1	1	1	1	1	1	1	1	1	1	1	1	1	1	1	1	1	1	1	1	1	1	1	1	2	1	2	1	1	1	1	2	1	1	1	1	1	2	1	1	1	1	2	1
Hybrid3	Ac36m	1	1	1	1	1	1	1	1	1	2	1	1	1	1	1	1	1	1	1	1	1	1	1	1	1	1	1	1	1	1	2	1	1	2	1	1	1	1	1	1	1	1	1	1	1	1	1	1
Hybrid3	Ac22p	1	1	1	1	1	1	1	1	1	2	1	1	1	1	1	1	1	1	1	1	1	1	1	1	1	1	1	1	1	1	2	1	1	1	1	1	1	1	1	1	1	1	1	1	1	1	1	1
Hybrid3	Ac73p	1	1	1	1	1	1	1	1	1	1	1	1	1	1	1	1	1	2	1	1	1	1	1	2	1	1	1	1	1	1	2	1	1	1	1	1	1	1	1	1	1	1	1	1	1	1	1	1
Hybrid3	Ac40s	1	1	1	2	2	1	1	2	1	2	1	1	1	1	1	1	1	1	1	1	1	1	1	1	1	1	1	1	1	1	2	1	1	1	1	1	1	1	1	1	1	1	1	1	1	1	1	1
Hybrid3	Ac50q	1	1	1	1	1	1	1	1	1	1	1	1	1	1	1	1	1	1	1	1	1	1	1	1	1	1	1	1	1	1	1	1	1	1	1	1	1	1	1	1	1	1	1	1	1	1	1	1
Hybrid3	Ac82	1	1	1	1	1	1	1	1	1	1	1	1	1	1	1	1	1	1	1	1	1	1	1	1	1	1	1	1	1	1	2	1	1	1	1	1	1	1	1	1	1	1	1	1	1	1	1	1
Hybrid3	AcMD2	1	1	1	1	2	1	1	2	1	2	1	1	1	1	1	1	1	1	1	1	1	1	1	1	1	1	1	2	1	1	2	1	1	2	1	1	1	1	1	1	1	1	1	1	1	1	1	1
Hybrid3	Ac77m	1	2	1	1	1	1	1	1	1	1	1	2	1	2	1	1	1	2	2	1	1	1	1	1	1	1	1	1	1	1	2	1	1	1	1	1	1	1	1	1	1	1	1	1	1	1	1	1
Hybrid3	Ac59p	1	1	1	1	1	1	1	1	1	2	1	1	1	1	1	1	1	1	1	1	1	1	1	1	1	1	1	1	1	1	1	1	1	2	1	1	1	1	1	1	1	1	1	1	1	1	1	2
Hybrid3	Ac35	1	1	1	1	2	1	1	1	1	1	2	1	1	1	1	1	1	2	1	1	1	1	1	1	1	1	1	1	1	1	2	1	1	1	1	1	1	1	1	1	1	1	1	1	1	1	1	1
Hybrid3	Ac37	1	1	1	1	1	1	1	1	2	1	1	1	1	1	1	1	1	1	1	1	1	1	1	1	1	1	1	1	1	1	2	1	1	1	1	1	1	1	1	2	1	1	1	1	1	1	1	1
Hybrid3	Ac41c	1	1	2	2	1	1	1	1	1	1	1	1	2	1	1	1	1	1	1	1	1	1	1	1	1	1	1	1	1	1	2	1	1	1	1	1	1	1	1	1	1	1	1	1	1	1	1	1
Hybrid3	Ac42h	2	1	1	1	1	1	1	1	1	2	1	1	1	1	1	1	1	1	1	1	1	1	1	1	1	1	1	1	1	1	2	1	1	2	1	1	1	1	1	1	1	1	1	1	1	1	1	1
Hybrid3	Ac46h	1	1	1	1	1	1	1	1	1	1	1	1	1	1	1	1	1	1	1	1	1	1	1	1	1	1	1	1	1	1	2	1	1	1	1	1	1	2	1	1	1	1	1	1	1	1	1	1
Hybrid3	Ac47h	1	1	1	1	1	1	1	1	1	2	1	1	1	1	2	1	1	1	1	1	1	2	1	1	1	1	1	1	1	1	2	1	1	1	1	1	1	1	1	1	1	1	1	1	1	1	1	1
Hybrid3	Ac39c	1	1	1	1	1	1	1	1	1	1	1	1	1	1	1	1	1	1	1	1	1	1	1	1	1	1	1	1	1	1	1	1	1	1	1	1	1	1	1	1	1	1	1	2	1	1	1	1
Hybrid3	Ac84s	1	1	1	1	1	1	1	1	1	1	1	1	1	1	1	1	1	1	1	1	1	1	1	1	1	1	1	1	1	1	2	1	1	1	1	1	2	1	1	1	1	1	1	1	1	1	1	1
Hybrid3	Ac18c	1	1	1	1	1	1	1	1	1	1	1	1	1	1	1	1	1	1	1	1	1	1	1	1	1	1	1	1	1	1	2	1	1	1	1	1	1	1	1	1	1	1	1	1	1	1	1	1
Hybrid3	Ac17c	1	1	1	1	1	1	1	1	1	1	1	1	1	1	1	1	1	1	1	1	1	2	1	1	1	1	1	1	1	1	2	1	1	1	1	1	1	1	1	1	1	1	1	1	1	1	1	1
Hybrid3	Ac43h	1	1	1	1	1	1	1	2	1	1	1	1	1	1	1	1	1	1	1	1	1	1	1	1	1	1	1	1	1	1	2	1	1	1	1	1	1	1	1	1	1	1	1	1	1	1	1	1
Hybrid3	Ac44c	1	1	1	1	1	1	1	1	1	1	1	1	1	1	1	1	1	1	1	1	1	1	1	1	1	1	1	1	1	1	2	1	1	1	1	1	1	1	1	1	1	1	1	1	1	1	1	1
Cayenne	Ac81c	1	1	1	1	1	1	1	1	1	1	1	1	1	1	1	1	1	1	1	1	1	1	1	1	1	1	1	1	1	1	2	1	1	1	1	2	1	1	1	1	1	1	1	1	1	1	1	1
Cayenne	Aa01	1	1	1	1	1	1	1	1	1	2	1	1	1	1	1	1	1	1	1	1	1	1	1	1	1	1	1	1	1	1	2	1	1	1	1	1	1	1	1	1	1	1	1	1	1	1	1	1
Cayenne	Ac33c	1	1	1	1	1	1	1	1	1	1	1	1	1	1	1	1	1	1	1	1	1	1	1	1	1	1	1	1	1	1	2	1	1	1	1	1	1	1	1	1	1	1	1	1	1	1	1	1
Cayenne	Ac80c	1	1	1	1	1	1	1	1	1	1	2	1	1	1	1	1	1	1	1	2	1	1	1	2	1	1	2	1	1	1	2	1	1	1	1	1	1	1	2	1	1	1	1	1	1	1	1	1
Cayenne	AcF153	1	1	1	1	1	1	1	1	1	1	1	1	1	1	1	1	1	1	1	1	1	1	1	1	1	1	1	1	1	1	2	1	1	1	1	1	1	1	1	1	1	1	1	1	1	1	1	1
Cayenne	Ac60s	1	1	1	1	1	1	1	2	1	1	1	1	1	1	1	2	1	1	2	1	1	1	1	2	1	1	1	2	1	1	2	1	1	1	1	1	1	1	1	1	1	1	2	1	1	1	1	1
Cayenne	Ac21c	1	1	1	1	1	1	2	2	1	1	2	1	1	1	1	1	2	1	1	1	1	1	1	1	1	2	2	1	1	1	1	1	2	1	1	1	1	2	1	1	1	1	1	1	1	1	1	1
[truncated: 202 more columns]

## Sheet: Table S6.AnnoB
Supplementary table 6. Alleles and annotations of the 250 SNPs in SNP panel B
Chromosome	Position	Allele A	Allele B	Annotation	Class
LG01	179634	A	G	upstream_gene_variant	Aco009710
LG01	304445	G	T	intron_variant	Aco009693
LG01	5306166	A	G	intergenic_region	TE
LG01	6296930	C	T	intergenic_region	TE
LG01	6653695	G	A	intergenic_region	TE
LG01	9159333	C	A	intergenic_region	TE
LG01	9498779	G	A	splice_region_variant&intron_variant	Aco020948
LG01	13011136	T	G	upstream_gene_variant	TE
LG01	13904518	G	A	upstream_gene_variant	TE
LG01	15780880	T	C	intergenic_region	TE
LG01	15909850	C	T	intergenic_region	INTERGENIC
LG01	16517328	T	C	intergenic_region	TE
LG01	17101776	G	A	intergenic_region	TE
LG01	18965570	A	G	intergenic_region	INTERGENIC
LG01	19036511	C	T	missense_variant	Aco028697
LG01	19491588	C	T	intergenic_region	INTERGENIC
LG01	19858064	T	C	downstream_gene_variant	TE
LG01	20212861	A	C	intergenic_region	TE
LG01	20661851	C	A	upstream_gene_variant	INTERGENIC
LG01	23920547	A	G	5_prime_UTR_variant	Aco017382
LG01	24525711	G	A	upstream_gene_variant	INTERGENIC
LG01	24627367	C	A	intron_variant	Aco015073
LG02	3672500	T	G	intergenic_region	INTERGENIC
LG02	4304700	A	G	intergenic_region	INTERGENIC
LG02	4544177	G	A	intergenic_region	TE
LG02	5301570	A	G	intergenic_region	INTERGENIC
LG02	6154336	A	G	intergenic_region	INTERGENIC
LG02	6375268	A	G	intergenic_region	TE
LG02	6413217	T	A	intergenic_region	TE
LG02	6639406	T	C	intron_variant	TE
LG02	6750418	A	G	upstream_gene_variant	INTERGENIC
LG02	7000926	C	A	intergenic_region	TE
LG02	7211065	G	A	intergenic_region	TE
LG02	7420611	T	C	upstream_gene_variant	TE
LG02	7981919	T	C	intergenic_region	TE
LG02	8296664	A	T	intron_variant	Aco024798
LG02	8913421	T	C	intergenic_region	TE
LG02	9906458	A	T	intergenic_region	TE
LG02	10569131	C	T	synonymous_variant	Aco018983
LG03	4656802	G	A	intergenic_region	TE
LG03	4806252	A	G	downstream_gene_variant	TE
LG03	5749877	T	C	intron_variant	Aco019731
LG03	5886322	C	T	intron_variant	Aco019742
LG03	6271046	G	A	missense_variant	TE
LG03	6416977	T	C	intergenic_region	TE
LG03	6638892	G	A	intergenic_region	TE
LG03	7091287	G	A	intergenic_region	TE
LG03	7819192	G	A	intergenic_region	INTERGENIC
LG03	8600817	T	C	intergenic_region	INTERGENIC
LG04	4116037	T	G	intron_variant	Aco002144
LG04	4736612	A	G	upstream_gene_variant	INTERGENIC
LG04	5324010	A	T	intergenic_region	TE
LG04	6790859	A	T	intergenic_region	INTERGENIC
LG04	6893646	A	G	intron_variant	TE
LG04	7126462	A	G	downstream_gene_variant	INTERGENIC
LG04	8015268	G	A	intergenic_region	TE
LG04	8140423	C	A	intergenic_region	INTERGENIC
LG04	8297884	G	C	missense_variant	TE
LG04	8644110	C	T	intergenic_region	TE
LG04	12594254	A	G	intergenic_region	INTERGENIC
LG04	14138057	A	G	synonymous_variant	TE
LG04	14786784	A	C	upstream_gene_variant	TE
LG04	14985976	T	C	upstream_gene_variant	TE
LG05	2110596	A	G	downstream_gene_variant	Aco004315
LG05	4147019	G	A	missense_variant	Aco004577
LG05	7403578	A	G	intergenic_region	TE
LG05	7887550	C	T	downstream_gene_variant	INTERGENIC
LG05	8868127	G	A	intergenic_region	TE
LG05	9701865	A	T	intergenic_region	TE
LG05	10219806	A	G	missense_variant	INTERGENIC
LG05	10458849	G	A	intergenic_region	TE
LG05	10966953	T	G	intergenic_region	TE
LG05	11315935	A	C	intergenic_region	TE
LG06	3639680	T	C	upstream_gene_variant	INTERGENIC
LG06	4835901	T	C	upstream_gene_variant	INTERGENIC
LG06	5267787	A	C	intergenic_region	TE
LG06	5800527	G	C	intron_variant	TE
LG06	6395681	A	G	downstream_gene_variant	TE
LG06	7102228	G	T	upstream_gene_variant	TE
LG06	7355606	C	T	intron_variant	Aco021085
LG06	8535265	G	A	upstream_gene_variant	TE
LG06	9399379	A	G	intergenic_region	TE
LG06	10805052	T	G	missense_variant	Aco002703
LG07	5315970	G	A	upstream_gene_variant	INTERGENIC
LG07	5738546	T	G	upstream_gene_variant	TE
LG07	5946400	A	G	downstream_gene_variant	TE
LG07	6381318	C	A	intergenic_region	TE
LG07	7175490	A	G	intron_variant	Aco028343
LG07	7872866	T	G	intergenic_region	TE
LG07	8074383	G	C	intergenic_region	TE
LG07	8919438	G	A	intergenic_region	TE
LG07	9594128	G	A	intron_variant	Aco021454
LG07	9989318	G	A	intergenic_region	TE
LG08	814462	T	C	downstream_gene_variant	Aco007624
LG08	4384670	A	G	upstream_gene_variant	INTERGENIC
LG08	4620233	T	C	intergenic_region	TE
LG08	5413441	T	C	upstream_gene_variant	INTERGENIC
LG08	6513664	C	T	intergenic_region	TE
LG08	7297943	A	G	intergenic_region	TE
LG08	7471416	C	T	intergenic_region	TE
LG08	7717623	A	G	intron_variant	TE
LG08	10491448	A	C	missense_variant	Aco016622
LG08	12264369	A	G	missense_variant	Aco011685
LG09	3516559	C	G	synonymous_variant	Aco017429
LG09	4621501	C	G	downstream_gene_variant	TE
LG09	4828416	T	C	intergenic_region	INTERGENIC
LG09	5267250	T	C	intron_variant	Aco021785
LG09	5625826	C	T	missense_variant	Aco021803
LG09	7040764	T	C	downstream_gene_variant	TE
LG09	7207275	C	T	upstream_gene_variant	TE
LG09	7455203	T	C	intergenic_region	INTERGENIC
LG09	8434970	A	T	downstream_gene_variant	TE
LG09	8923118	G	A	intergenic_region	TE
LG09	9897405	A	C	upstream_gene_variant	TE
LG09	11845983	T	A	missense_variant	Aco008885
LG10	831445	C	T	missense_variant	INTERGENIC
LG10	1589348	G	A	intergenic_region	INTERGENIC
LG10	2902236	T	C	intron_variant	Aco010702
LG10	4886272	C	A	intergenic_region	TE
LG10	6904383	A	G	intergenic_region	INTERGENIC
LG10	7169355	T	G	intergenic_region	TE
LG10	7518313	C	T	upstream_gene_variant	Aco024430
LG10	7654236	G	A	upstream_gene_variant	INTERGENIC
LG10	7986233	G	A	intergenic_region	INTERGENIC
LG10	8282740	C	T	intergenic_region	TE
LG10	8727510	A	G	downstream_gene_variant	TE
LG10	9037641	A	G	downstream_gene_variant	TE
LG10	9246604	G	A	intergenic_region	TE
LG10	9976236	G	T	intergenic_region	TE
LG10	11301346	T	A	upstream_gene_variant	TE
LG10	11635234	A	T	upstream_gene_variant	INTERGENIC
LG11	30624	A	G	intergenic_region	INTERGENIC
LG11	757931	T	C	missense_variant	Aco016492
LG11	2054922	G	A	upstream_gene_variant	INTERGENIC
LG11	2772151	T	C	upstream_gene_variant	TE
LG11	3150261	C	T	intron_variant	Aco023897
LG11	3652553	T	C	intergenic_region	TE
LG11	4026039	C	T	intergenic_region	INTERGENIC
LG11	4283808	G	A	intergenic_region	INTERGENIC
LG11	5586959	C	T	intergenic_region	TE
LG11	5832155	C	T	intergenic_region	TE
LG11	12498227	A	G	upstream_gene_variant	INTERGENIC
LG11	12949338	C	G	5_prime_UTR_variant	Aco005797
LG12	4536572	G	A	missense_variant	Aco000118
LG12	5371101	G	T	downstream_gene_variant	INTERGENIC
LG12	5818939	G	A	upstream_gene_variant	INTERGENIC
LG12	6794381	A	G	intergenic_region	TE
LG12	7013827	T	C	upstream_gene_variant	Aco022494
LG12	7734494	G	T	intergenic_region	TE
LG12	9386182	T	A	upstream_gene_variant	TE
LG13	4342903	T	C	intron_variant	Aco021924
LG13	4963576	G	A	upstream_gene_variant	INTERGENIC
LG13	6558946	T	G	downstream_gene_variant	TE
LG13	7059069	G	A	downstream_gene_variant	INTERGENIC
LG13	7224559	C	T	upstream_gene_variant	TE
LG13	7401175	A	G	intron_variant	TE
LG13	7745824	C	T	intron_variant	TE
LG13	8126563	A	C	missense_variant	Aco019663
LG13	9998945	G	A	intergenic_region	TE
LG14	5681955	C	G	upstream_gene_variant	TE
LG14	6932359	G	C	upstream_gene_variant	TE
LG14	7434350	C	T	intron_variant	Aco027616
LG14	8031971	G	A	intron_variant	TE
LG14	9765030	A	T	intergenic_region	TE
LG14	10279195	G	T	upstream_gene_variant	INTERGENIC
LG15	1773333	A	T	upstream_gene_variant	Aco004047
LG15	3733114	G	A	upstream_gene_variant	Aco003820
LG15	4459406	G	A	intron_variant	TE
LG15	5083845	G	A	intergenic_region	TE
LG15	5930039	C	T	intergenic_region	TE
LG15	6138900	C	T	upstream_gene_variant	INTERGENIC
LG15	6980565	T	C	upstream_gene_variant	Aco028088
LG15	7987118	A	G	intergenic_region	INTERGENIC
LG15	8259634	T	G	intergenic_region	INTERGENIC
LG16	321054	T	C	intron_variant	TE
LG16	2381471	A	G	intergenic_region	INTERGENIC
LG16	2564122	T	C	intron_variant	TE
LG16	3006159	T	C	intergenic_region	TE
LG16	3210705	C	T	intergenic_region	INTERGENIC
LG16	4329878	T	C	3_prime_UTR_variant	Aco022978
LG16	6375356	C	T	intergenic_region	INTERGENIC
LG17	483399	G	T	upstream_gene_variant	INTERGENIC
LG17	4349145	T	G	3_prime_UTR_variant	Aco003625
LG17	6660376	A	G	intergenic_region	INTERGENIC
LG17	7336671	A	G	intergenic_region	TE
LG17	7772332	T	A	upstream_gene_variant	INTERGENIC
LG17	8747550	A	T	intergenic_region	TE
LG17	9659403	T	G	intergenic_region	TE
LG17	10371600	T	C	intergenic_region	INTERGENIC
LG18	262799	T	C	upstream_gene_variant	INTERGENIC
LG18	1515761	A	C	intergenic_region	INTERGENIC
LG18	2420679	G	A	intron_variant	Aco020452
LG18	3524445	C	T	intergenic_region	INTERGENIC
LG18	3810377	C	T	intergenic_region	INTERGENIC
LG18	7331087	C	A	downstream_gene_variant	TE
LG19	1388893	T	A	intron_variant	TE
LG19	2015855	A	G	intergenic_region	TE
LG19	2117841	G	T	missense_variant	Aco020079
LG19	3230025	T	G	intergenic_region	TE
LG19	3334527	A	G	intergenic_region	TE
LG19	5820529	T	C	downstream_gene_variant	TE
LG19	6054732	T	C	downstream_gene_variant	TE
LG19	6172330	T	G	intergenic_region	INTERGENIC
LG19	8199670	A	G	downstream_gene_variant	TE
LG19	10023548	T	C	missense_variant	Aco008397
LG20	479492	T	C	missense_variant	Aco019030
LG20	2278546	C	G	downstream_gene_variant	INTERGENIC
LG20	3119128	C	T	intergenic_region	INTERGENIC
LG20	4367937	T	C	upstream_gene_variant	INTERGENIC
LG20	4518519	A	G	intergenic_region	TE
LG20	5130884	T	C	intergenic_region	TE
LG20	5313965	G	T	intergenic_region	TE
LG20	6054623	C	T	downstream_gene_variant	TE
LG20	6468562	A	G	upstream_gene_variant	TE
LG21	709143	A	G	synonymous_variant	Aco016038
LG21	2014173	A	C	downstream_gene_variant	INTERGENIC
LG21	3131806	G	T	intergenic_region	INTERGENIC
LG21	3431895	A	G	intron_variant	TE
LG21	4073953	C	G	downstream_gene_variant	INTERGENIC
LG21	4709007	C	T	upstream_gene_variant	INTERGENIC
LG21	5405394	C	T	synonymous_variant	Aco021883
LG21	5794781	C	G	intergenic_region	INTERGENIC
LG21	7998770	C	A	intergenic_region	TE
LG21	8636990	T	C	intron_variant	Aco008032
LG22	499720	C	A	missense_variant	Aco015983
LG22	1088786	G	A	synonymous_variant	Aco017473
LG22	2927001	T	G	intergenic_region	INTERGENIC
LG22	3852402	G	T	intergenic_region	TE
LG22	4169775	A	T	downstream_gene_variant	INTERGENIC
LG22	4360585	T	C	intergenic_region	INTERGENIC
LG22	4517159	A	T	intron_variant	TE
LG22	5684029	A	G	intergenic_region	INTERGENIC
LG22	7079055	C	T	missense_variant	Aco009401
LG22	9629108	T	C	upstream_gene_variant	INTERGENIC
LG23	12916	T	C	upstream_gene_variant	INTERGENIC
LG23	3169182	C	T	downstream_gene_variant	Aco007294
LG23	5712714	T	C	intergenic_region	INTERGENIC
LG23	6185975	G	A	downstream_gene_variant	TE
LG23	6399091	C	T	intergenic_region	TE
LG23	6614695	T	C	upstream_gene_variant	Aco025055
LG23	6985985	A	C	intergenic_region	TE
LG24	719201	C	A	intergenic_region	TE
LG24	1478161	G	A	downstream_gene_variant	TE
LG24	1830554	C	A	upstream_gene_variant	TE
LG24	2693176	G	A	downstream_gene_variant	INTERGENIC
LG24	3033146	G	A	intergenic_region	INTERGENIC
LG24	4140665	T	G	initiator_codon_variant	Aco026540
LG24	5575009	T	C	intergenic_region	INTERGENIC
LG24	6754575	A	G	downstream_gene_variant	INTERGENIC
LG25	3058196	G	C	downstream_gene_variant	Aco010178
